# Supplementary material for: Rapid Visual Detection of Feline Panleukopenia Virus Using Colorimetric Loop-Mediated Isothermal Amplification Assay
Source: Vet Sci. 2026 Jul 11;13(7):674. doi: 10.3390/vetsci13070674 (PMC13431338; doi:10.3390/vetsci13070674)
Supplement: Supplementary file 1 [file vetsci-13-00674-s001.zip]

Archive with 4 entries (4 files):
- Supplementary Figures.pdf
- Supplementary Tables (S2, S3, S5 and S6).pdf
- Table S1.xlsx
- Table S4.xlsx
