# Supplementary material for: Rapid Visual Detection of Feline Panleukopenia Virus Using Colorimetric Loop-Mediated Isothermal Amplification Assay
Source: Vet Sci. 2026 Jul 11;13(7):674. doi: 10.3390/vetsci13070674 (PMC13431338; doi:10.3390/vetsci13070674)
Supplement: Supplementary file 1 [file vetsci-13-00674-s001.zip › Table S1.xlsx]

## Sheet: Sheet1
Table S1. Nucelotide sequences alignment results based on VP2 gene of circulated FPV strains
Primer name of Set 1
Oligonucleotide sequences of Set 1
Primer name of Set 2
Oligonucleotide sequences of Set 2
Primer name of Set 3
Oligonucleotide sequences of Set 3
Positions	1	2	3	4	5	6	7	8	9	10	11	12	13	14	15	16	17	18	19	20	21	22	23	24	25	26	27	28	29	30	31	32	33	34	35	36	37	38	39	40	41	42	43	44	45	46	47	48	49
AB000050.1 94-1/FPV/Japan/1994	A	T	G	A	G	T	G	A	T	G	G	A	G	C	A	G	T	T	C	A	A	C	C	A	G	A	C	G	G	T	G	G	T	C	A	A	C	C	T	G	C	T	G	T	C	A	G	A	A
AB000054.1 Fukagawa/FPV/Japan/1993	A	T	G	A	G	T	G	A	T	G	G	A	G	C	A	G	T	T	C	A	A	C	C	A	G	A	C	G	G	T	G	G	T	C	A	A	C	C	T	G	C	T	G	T	C	A	G	A	A
AB000059.1 Som1/FPV/Japan/1994	A	T	G	A	G	T	G	A	T	G	G	A	G	C	A	G	T	T	C	A	A	C	C	A	G	A	C	G	G	T	G	G	T	C	A	A	C	C	T	G	C	T	G	T	C	A	G	A	A
AB000068.1 TU4/FPV/Japan/1975	A	T	G	A	G	T	G	A	T	G	G	A	G	C	A	G	T	T	C	A	A	C	C	A	G	A	C	G	G	T	G	G	T	C	A	A	C	C	T	G	C	T	G	T	C	A	G	A	A
AB000070.1 TU8/FPV/Japan/1976-1977	A	T	G	A	G	T	G	A	T	G	G	A	G	C	A	G	T	T	C	A	A	C	C	A	G	A	C	G	G	T	G	G	T	C	A	A	C	C	T	G	C	T	G	T	C	A	G	A	A
AB054225.1 V142/FPV/Vietnam/2001	A	T	G	A	G	T	G	A	T	G	G	A	G	C	A	G	T	T	C	A	A	C	C	A	G	A	C	G	G	T	G	G	T	C	A	A	C	C	T	G	C	T	G	T	C	A	G	A	A
AB054227.1 V211/FPV/Vietnam/2001	A	T	G	A	G	T	G	A	T	G	G	A	G	C	A	G	T	T	C	A	A	C	C	A	G	A	C	G	G	T	G	G	T	C	A	A	C	C	T	G	C	T	G	T	C	A	G	A	A
AF015223.1 T1/FPV/Taiwan/China/1997	A	T	G	A	G	T	G	A	T	G	G	A	G	C	A	G	T	T	C	A	A	C	C	A	G	A	C	G	G	T	G	G	T	C	A	A	C	C	T	G	C	T	G	T	C	A	G	A	A
DQ099430.1 ZF-5/Tiger/Henan/China/2005	A	T	G	A	G	T	G	A	T	G	G	A	G	C	A	G	T	T	C	A	A	C	C	A	G	A	C	G	G	T	G	G	T	C	A	A	C	C	T	G	C	T	G	T	C	A	G	A	A
DQ099431.1 JF-3/Tiger/Jilin/China/2006	A	T	G	A	G	T	G	A	T	G	G	A	G	C	A	G	T	T	C	A	A	C	C	A	G	A	C	G	G	T	G	G	T	C	A	A	C	C	T	G	C	T	G	T	C	A	G	A	A
DQ474236.1 JF-1/Tiger/Jilin/China/2006	A	T	G	A	G	T	G	A	T	G	G	A	G	C	A	G	T	T	C	A	A	C	C	A	G	A	C	G	G	T	G	G	T	C	A	A	C	C	T	G	C	T	G	T	C	A	G	A	A
DQ474237.1 GT-3/Tiger/Guangxi/China/2006	A	T	G	A	G	T	G	A	T	G	G	A	G	C	A	G	T	T	C	A	A	C	C	A	G	A	C	G	G	T	G	G	T	C	A	A	C	C	T	G	C	T	G	T	C	A	G	A	A
DQ474238.1 SM-4/Tiger/Shananxi/China/2006	A	T	G	A	G	T	G	A	T	G	G	A	G	C	A	G	T	T	C	A	A	C	C	A	G	A	C	G	G	T	G	G	T	C	A	A	C	C	T	G	C	T	G	T	C	A	G	A	A
EU145593.1 389/07/FPV/Asian palm civet/Hungary/2007	A	T	G	A	G	T	G	A	T	G	G	A	G	C	A	G	T	T	C	A	A	C	C	A	G	A	C	G	G	T	G	G	T	C	A	A	C	C	T	G	C	T	G	T	C	A	G	A	A
EU252145.1 KF001/FPV/South Korea/2007	A	T	G	A	G	T	G	A	T	G	G	A	G	C	A	G	T	T	C	A	A	C	C	A	G	A	C	G	G	T	G	G	T	C	A	A	C	C	T	G	C	T	G	T	C	A	G	A	A
EU360958.1 933/07/FPV/Asian palm civet /Hungary/2007	A	T	G	A	G	T	G	A	T	G	G	A	G	C	A	G	T	T	C	A	A	C	C	A	G	A	C	G	G	T	G	G	T	C	A	A	C	C	T	G	C	T	G	T	C	A	G	A	A
EU498680.1 Purevax/Merial vaccine/Italy/2008	A	T	G	A	G	T	G	A	T	G	G	A	G	C	A	G	T	T	C	A	A	C	C	A	G	A	C	G	G	T	G	G	T	C	A	A	C	C	T	G	C	T	G	T	C	A	G	A	A
EU498681.1 Felocell/Pfizer vaccine/Italy/2008	A	T	G	A	G	T	G	A	T	G	G	A	G	C	A	G	T	T	C	A	A	C	C	A	G	A	C	G	G	T	G	G	T	C	A	A	C	C	T	G	C	T	G	T	C	A	G	A	A
EU498682.1 198/01/FPV/Italy/2001	A	T	G	A	G	T	G	A	T	G	G	A	G	C	A	G	T	T	C	A	A	C	C	A	G	A	C	G	G	T	G	G	T	C	A	A	C	C	T	G	C	T	G	T	C	A	G	A	A
EU498687.1 300/03/FPV/Italy/2004	A	T	G	A	G	T	G	A	T	G	G	A	G	C	A	G	T	T	C	A	A	C	C	A	G	A	C	G	G	T	G	G	T	C	A	A	C	C	T	G	C	T	G	T	C	A	G	A	A
EU498688.1 134/04-1/02/FPV/Italy/2004	A	T	G	A	G	T	G	A	T	G	G	A	G	C	A	G	T	T	C	A	A	C	C	A	G	A	C	G	G	T	G	G	T	C	A	A	C	C	T	G	C	T	G	T	C	A	G	A	A
EU498706.1 42/06-G11/FPV/Italy/2006	A	T	G	A	G	T	G	A	T	G	G	A	G	C	A	G	T	T	C	A	A	C	C	A	G	A	C	G	G	T	G	G	T	C	A	A	C	C	T	G	C	T	G	T	C	A	G	A	A
EU498707.1 42/06-12/FPV/Italy/2006	A	T	G	A	G	T	G	A	T	G	G	A	G	C	A	G	T	T	C	A	A	C	C	A	G	A	C	G	G	T	G	G	T	C	A	A	T	C	T	G	C	T	G	T	C	A	G	A	A
EU498714.1 97/06-11/FPV/United Kingdom/2006	A	T	G	A	G	T	G	A	T	G	G	A	G	C	A	G	T	T	C	A	A	C	C	A	G	A	C	G	G	T	G	G	T	C	A	A	C	C	T	G	C	T	G	T	C	A	G	A	A
EU498715.1 228/06/FPV/Italy/2006	A	T	G	A	G	T	G	A	T	G	G	A	G	C	A	G	T	T	C	A	A	C	C	A	G	A	C	G	G	T	G	G	T	C	A	A	C	C	T	G	C	T	G	T	C	A	G	A	A
EU498720.1 498/07/FPV/Italy/2007	A	T	G	A	G	T	G	A	T	G	G	A	G	C	A	G	T	T	C	A	A	C	C	A	G	A	C	G	G	T	G	G	T	C	A	A	C	C	T	G	C	T	G	T	C	A	G	A	A
EU697383.1 HT-262/FPV/Tiger/China/Heilongjiang/2007	A	T	G	A	G	T	G	A	T	G	G	A	G	C	A	G	T	T	C	A	A	C	C	A	G	A	C	G	G	T	G	G	T	C	A	A	C	C	T	G	C	T	G	T	C	A	G	A	A
FJ231389.1 BJ-22/FPV/Monkey/Beijing/China/2008	A	T	G	A	G	T	G	A	T	G	G	A	G	C	A	G	T	T	C	A	A	C	C	A	G	A	C	G	G	T	G	G	T	C	A	A	C	C	T	G	C	T	G	T	C	A	G	A	A
FJ405225.1 FPV/Tiger/Sichuan/China/2008	A	T	G	A	G	T	G	A	T	G	G	A	G	C	A	G	T	T	C	A	A	C	C	A	G	A	C	G	G	T	G	G	T	C	A	A	C	C	T	G	C	T	G	T	C	A	G	A	A
FJ936171.1 ChangC2007/FPV/Jilin/China/2008	A	T	G	A	G	T	G	A	T	G	G	A	G	C	A	G	T	T	C	A	A	C	C	A	G	A	C	G	G	T	G	G	T	C	A	A	C	C	T	G	C	T	G	T	C	A	G	A	A
GQ857595.1 BFPV/FPV/Blue fox/Shandong/China/2008	A	T	G	A	G	T	G	A	T	G	G	A	G	C	A	G	T	T	C	A	A	C	C	A	G	A	C	G	G	T	G	G	T	C	A	A	C	C	T	G	C	T	G	T	C	A	G	A	A
HQ184189.1 K2/FPV/South Korea/2008	A	T	G	A	G	T	G	A	T	G	G	A	G	C	A	G	T	T	C	A	A	C	C	A	G	A	C	G	G	T	G	G	T	C	A	A	C	C	T	G	C	T	G	T	C	A	G	A	A
HQ184204.1 KS2/FPV/South Korea/2008	A	T	G	A	G	T	G	A	T	G	G	A	G	C	A	G	T	T	C	A	A	C	C	A	G	A	C	G	G	T	G	G	T	C	A	A	C	C	T	G	C	T	G	T	C	A	G	A	A
JF422105.2 PT09/FPV/Egyptian mongoose/2009	A	T	G	A	G	T	G	A	T	G	G	A	G	C	A	G	T	T	C	A	A	C	C	A	G	A	C	G	G	T	G	G	T	C	A	A	C	C	T	G	C	T	G	T	C	A	G	A	A
JN867593.1 CA/208-A//10/FPV/Procyon lotor(Raccoon)/USA/2010	A	T	G	A	G	T	G	A	T	G	G	A	G	C	A	G	T	T	C	A	A	C	C	A	G	A	C	G	G	T	G	G	T	C	A	A	C	C	T	G	C	T	G	T	C	A	G	A	A
JN867594.1 NJ/RPV-6/90/FPV/Procyon lotor(Raccoon)/USA/1990	A	T	G	A	G	T	G	A	T	G	G	A	G	C	A	G	T	T	C	A	A	C	C	A	G	A	C	G	G	T	G	G	T	C	A	A	C	C	T	G	C	T	G	T	C	A	G	A	A
JX048608.1 1/FPV/Taiwan/China/2011	A	T	G	A	G	T	G	A	T	G	G	A	G	C	A	G	T	T	C	A	A	C	C	A	G	A	C	G	G	T	G	G	T	C	A	A	C	C	T	G	C	T	G	T	C	A	G	A	A
JX475245.1 CO/952/10/FPV/Puma concolor/USA/2010	A	T	G	A	G	T	G	A	T	G	G	A	G	C	A	G	T	T	C	A	A	C	C	A	G	A	C	G	G	T	G	G	T	C	A	A	C	C	T	G	C	T	G	T	C	A	G	A	A
JX475270.1 GA/1/12/FPV/Puma concolor/USA/2012	A	T	G	A	G	T	G	A	T	G	G	A	G	C	A	G	T	T	C	A	A	C	C	A	G	A	C	G	G	T	G	G	T	C	A	A	C	C	T	G	C	T	G	T	C	A	G	A	A
KC473946.1 GD(12/09/YGP)/FPV/China/Guangdong/2012	A	T	G	A	G	T	G	A	T	G	G	A	G	C	A	G	T	T	C	A	A	C	C	A	G	A	C	G	G	T	G	G	T	C	A	A	C	C	T	G	C	T	G	T	C	A	G	A	A
KJ813893.1 ND/979/FPV/Bobcat/USA/2013	A	T	G	A	G	T	G	A	T	G	G	A	A	C	A	G	T	T	C	A	A	C	C	A	G	A	C	G	G	T	G	G	T	C	A	A	C	C	T	G	C	T	G	T	C	A	G	A	A
KJ813894.1 MA/190/FPV/Raccoon/USA/2012	A	T	G	A	G	T	G	A	T	G	G	A	G	C	A	G	T	T	C	A	A	C	C	A	G	A	C	G	G	T	G	G	T	C	A	A	C	C	T	G	C	T	G	T	C	A	G	A	A
KM624023.1 TX/Rac3/FPV/Raccoon/USA/1978	A	T	G	A	G	T	G	A	T	G	G	A	G	C	A	G	T	A	C	A	A	C	C	A	G	A	C	G	G	T	G	G	T	C	A	A	C	C	T	G	C	T	G	T	C	A	G	A	A
KT240129.1 PT001/07/FPV/Portugal/2007	A	T	G	A	G	T	G	A	T	G	G	A	G	C	A	G	T	T	C	A	A	C	C	A	G	A	C	G	G	T	G	G	T	C	A	A	C	C	T	G	C	T	G	T	C	A	G	A	A
KU248456.1 PT001/06/FPV/Portugal/2006	A	T	G	A	G	T	G	A	T	G	G	A	G	C	A	G	T	T	C	A	A	C	C	A	G	A	C	G	G	T	G	G	T	C	A	A	C	C	T	G	C	T	G	T	C	A	G	A	A
KU248463.1 PT015/08/FPV/Portugal/2008	A	T	G	A	G	T	G	A	T	G	G	A	G	C	A	G	T	T	C	A	A	C	C	A	G	A	C	G	G	T	G	G	T	C	A	A	C	C	T	G	C	T	G	T	C	A	G	A	A
M10824.1 FPV/USA/1985	A	T	G	A	G	T	G	A	T	G	G	A	G	C	A	G	T	T	C	A	A	C	C	A	G	A	C	G	G	T	G	G	T	C	A	A	C	C	T	G	C	T	G	T	C	A	G	A	A
M24002.1 Philips Roxane/FPV/Vaccine strains/USA/1988	A	T	G	A	G	T	G	A	T	G	G	A	G	C	A	G	T	T	C	A	A	C	C	A	G	A	C	G	G	T	G	G	T	C	A	A	C	C	T	G	C	T	G	T	C	A	G	A	A
M24004.1 CU4/FPV-b/USA/1970	A	T	G	A	G	T	G	A	T	G	G	A	G	C	A	G	T	T	C	A	A	C	C	A	G	A	C	G	G	T	G	G	T	C	A	A	C	C	T	G	C	T	G	T	C	A	G	A	A
MF541119.1 BC-02/16/FPV/Jilin/China/2016	A	T	G	A	G	T	G	A	T	G	G	A	G	C	A	G	T	T	C	A	A	C	C	A	G	A	C	G	G	T	G	G	T	C	A	A	C	C	T	G	C	T	G	T	C	A	G	A	A
MF541120.1 BJ-03/16/FPV/Beijing/China/2016	A	T	G	A	G	T	G	A	T	G	G	A	G	C	A	G	T	T	C	A	A	C	C	A	G	A	C	G	G	T	G	G	T	C	A	A	C	C	T	G	C	T	G	T	C	A	G	A	A
MF541121.1 CC-02/16/FPV/Jilin/China/2016	A	T	G	A	G	T	G	A	T	G	G	A	G	C	A	G	T	T	C	A	A	C	C	A	G	A	C	G	G	T	G	G	T	C	A	A	C	C	T	G	C	T	G	T	C	A	G	A	A
MF541122.1 HRB-01/16/FPV/Heilongjiang/China/2016	A	T	G	A	G	T	G	A	T	G	G	A	G	C	A	G	T	T	C	A	A	C	C	A	G	A	C	G	G	T	G	G	T	C	A	A	C	C	T	G	C	T	G	T	C	A	G	A	A
MF541138.1 JL-47/17-05/FPV/Jilin/China/2017	A	T	G	A	G	T	G	A	T	G	G	A	G	C	A	G	T	T	C	A	A	C	C	A	G	A	C	G	G	T	G	G	T	C	A	A	C	C	T	G	C	T	G	T	C	A	G	A	A
MF541139.1 JT-01/17-03/FPV/Jilin/China/2017	A	T	G	A	G	T	G	A	T	G	G	A	G	C	A	G	T	T	C	A	A	C	C	A	G	A	C	G	G	T	G	G	T	C	A	A	C	C	T	G	C	T	G	T	C	A	G	A	A
MF541140.1 SP-01/16/FPV/Jilin/China/2016	A	T	G	A	G	T	G	A	T	G	G	A	G	C	A	G	T	T	C	A	A	C	C	A	G	A	C	G	G	T	G	G	T	C	A	A	C	C	T	G	C	T	G	T	C	A	G	A	A
MH329286.1 F2016019/FPV/Henan/China/2016	A	T	G	A	G	T	G	A	T	G	G	A	G	C	A	G	T	T	C	A	A	C	C	A	G	A	C	G	G	T	G	G	T	C	A	A	C	C	T	G	C	T	G	T	C	A	G	A	A
MH669800.1 VT01/FPV/Prionodon linsang/Thailand/2015	A	T	G	A	G	T	G	A	T	G	G	A	G	C	A	G	T	T	C	A	A	C	C	A	G	A	C	G	G	T	G	G	T	C	A	A	C	C	T	G	C	T	G	T	C	A	G	A	A
MK266782.1 Haerbin-05/FPV/Heilongjiang/China/2017	A	T	G	A	G	T	G	A	T	G	G	A	G	C	A	G	T	T	C	A	A	C	C	A	G	A	C	G	G	T	G	G	T	C	A	A	C	C	T	G	C	T	G	T	C	A	G	A	A
MK266797.1 Beijing-01/FPV/Beijing/China/2018	A	T	G	A	G	T	G	A	T	G	G	A	G	C	A	G	T	T	C	A	A	C	C	A	G	A	C	G	G	T	G	G	T	C	A	A	C	C	T	G	C	T	G	T	C	A	G	A	A
MK266798.1 Shenyang-05/FPV/Liaoning/China/2017	A	T	G	A	G	T	G	A	T	G	G	A	G	C	A	G	T	T	C	A	A	C	C	A	G	A	C	G	G	T	G	G	T	C	A	A	C	C	T	G	C	T	G	T	C	A	G	A	A
MK266799.1 Jilin5/FPV/Jilin/China/2017	A	T	G	A	G	T	G	A	T	G	G	A	G	C	A	G	T	T	C	A	A	C	C	A	G	A	C	G	G	T	G	G	T	C	A	G	C	C	T	G	C	T	G	T	C	A	G	A	A
MK295775.1 JL-3/FPV/Jilin/China/2017	A	T	G	A	G	T	G	A	T	G	G	A	G	C	A	G	T	T	C	A	A	C	C	A	G	A	C	G	G	T	G	G	G	C	A	A	C	C	T	G	C	T	G	T	C	A	G	A	A
MK357738.1 HN39AA/FPV/Canis lupus/Vietnam/2017	A	T	G	A	G	T	G	A	T	G	G	A	G	C	A	G	T	T	C	A	A	C	C	A	G	A	C	G	G	T	G	G	T	C	A	A	C	C	T	G	C	T	G	T	C	A	G	A	A
MK671155.1 16SY0601/FPV/Jilin/China/2016	A	T	G	A	G	T	G	A	T	G	G	A	G	C	A	G	T	T	C	A	A	C	C	A	G	A	C	G	G	T	G	G	T	C	A	A	C	C	T	G	C	T	G	T	C	A	G	A	A
MK671156.1 16SY0711/FPV/Jilin/China/2016	A	T	G	A	G	T	G	A	T	G	G	A	G	C	A	G	T	T	C	A	A	C	C	A	G	A	C	G	G	T	G	T	T	C	A	A	C	C	T	G	C	T	G	T	C	A	G	A	A
MK671171.1 17SY0902/FPV/Jilin/China/2017	A	T	G	A	G	T	G	A	T	G	G	A	G	C	A	G	T	T	C	A	A	C	C	A	G	A	C	G	G	T	G	G	T	C	A	A	C	C	T	G	C	T	G	T	C	A	G	A	A
MK671185.1 18LY0902/FPV/Jilin/China/2018	A	T	G	A	G	T	G	A	T	G	G	A	G	C	A	G	T	T	C	A	A	C	C	A	G	A	C	G	G	T	G	G	T	C	A	A	C	C	T	G	C	T	G	T	C	A	G	A	A
MK982094.1 CHJL-Siberian Tiger-01/2017/FPV/Jilin/China/2017	A	T	G	A	G	T	G	A	T	G	G	A	G	C	A	G	T	T	C	A	A	C	C	A	G	A	C	G	G	T	G	G	T	C	A	A	C	C	T	G	C	T	G	T	C	A	G	A	A
MN270937.1 VT2020/FPV/Thailand/2018	A	T	G	A	G	T	G	A	T	G	G	A	G	C	A	G	T	T	C	A	A	C	C	A	G	A	C	G	G	T	G	G	T	C	A	A	C	C	T	G	C	T	G	T	C	A	G	A	A
MN418997.1 DLC01/FPV/Liaoning/China/2018	A	T	G	A	G	T	G	A	T	G	G	A	G	C	A	G	T	T	C	A	A	C	C	A	G	A	C	G	G	T	G	G	T	C	A	A	C	C	T	G	C	T	G	T	C	A	G	A	A
MT078769.1 CPF6/FPV/India/2019	A	T	G	A	G	T	G	A	T	G	G	A	G	C	A	G	T	T	C	A	A	C	C	A	G	A	C	G	G	T	G	G	T	C	A	A	C	C	T	G	C	T	G	T	C	A	G	A	A
MT078771.1 PDC3/FPV/India/2019	A	T	G	A	G	T	G	A	T	G	G	A	G	C	A	G	T	T	C	A	A	C	C	A	G	A	C	G	G	T	G	G	T	C	A	A	C	C	T	G	C	T	G	T	C	A	G	A	A
MT270531.1 BJ728/FPV/Beijing/China/2019	A	T	G	A	G	T	G	A	T	G	G	A	G	C	A	G	T	T	C	A	A	C	C	A	G	A	C	G	G	T	G	G	T	C	A	A	C	C	T	G	C	T	G	T	C	A	G	A	A
MT270583.1 BJ020/FPV/Beijing/China/2019	A	T	G	A	G	T	G	A	T	G	G	A	G	C	A	G	T	T	C	A	A	C	C	A	G	A	C	G	G	T	G	G	T	C	A	A	C	C	T	G	C	T	G	T	C	A	G	A	A
MT614366.1 HF1/FPV/Anhui/China/2019	A	T	G	A	G	T	G	A	T	G	G	A	G	C	A	G	T	T	C	A	A	C	C	A	G	A	C	G	G	T	G	G	T	C	A	A	C	C	T	G	C	T	G	T	C	A	G	A	A
MT857268.1 F5/FPV/Vietnam/2018	A	T	G	A	G	T	G	A	T	G	G	A	G	C	A	G	T	T	C	A	A	C	C	A	G	A	C	G	G	T	G	G	T	C	A	A	C	C	T	G	C	T	G	T	C	A	G	A	A
MW017616.1 ZJHN-135/FPV/Canine/Zhejiang/China/2020	A	T	G	A	G	T	G	A	T	G	G	A	G	C	A	G	T	T	C	A	A	C	C	A	G	A	C	G	G	T	G	G	T	C	A	A	C	C	T	G	C	T	G	T	C	A	G	A	A
MW017627.1 SH-121/FPV/Shanghai/China/2020	A	T	G	A	G	T	G	A	T	G	G	A	G	C	A	G	T	T	C	A	A	C	C	A	G	A	C	G	G	T	G	G	T	C	A	A	C	C	T	G	C	T	G	T	C	A	G	A	A
MW495848.1 ZJFPV23/FPV/Zhejiang/China/2018	A	T	G	A	G	T	G	A	T	G	G	A	G	C	A	G	T	T	C	A	A	C	C	A	G	A	C	G	G	T	G	G	T	C	A	A	C	C	T	G	C	T	G	T	C	A	G	A	A
MW791426.1 JSYZ-168/FPV/Jiangsu/China/2020	A	T	G	A	G	T	G	A	T	G	G	A	G	C	A	G	T	T	C	A	A	C	C	A	G	A	C	G	G	T	G	G	T	C	A	A	C	C	T	G	C	T	G	T	C	A	G	A	A
MW847181.1 37038/FPV/Italy/2017	A	T	G	A	G	T	G	A	T	G	G	A	G	C	A	G	T	T	C	A	A	C	C	A	G	A	C	G	G	T	G	G	T	C	A	A	C	C	T	G	C	T	G	T	C	A	G	A	A
MW847209.1 743132/FPV/Italy/2019	A	T	G	A	G	T	G	A	T	G	G	A	G	C	A	G	T	T	C	A	A	C	C	A	G	A	C	G	G	T	G	G	T	C	A	A	C	C	T	G	C	T	G	T	C	A	G	A	A
MW926314.1 Cat 1/FPV/United Kingdom/2019	A	T	G	A	G	T	G	A	T	G	G	A	G	C	A	G	T	T	C	A	A	C	C	A	G	A	C	G	G	T	G	G	T	C	A	A	C	C	T	G	C	T	G	T	C	A	G	A	A
MZ322607.1 CD/2018/FPV/Giant panda/Sichuan/China/2018	A	T	G	A	G	T	G	A	T	G	G	A	G	C	A	G	T	T	C	A	A	C	C	A	G	A	C	G	G	T	G	G	T	C	A	A	C	C	T	G	C	T	G	T	C	A	G	A	A
MZ391096.1 Barut/FPV/Turkey/2020	A	T	G	A	G	T	G	A	T	G	G	A	G	C	A	G	T	T	C	A	A	C	C	A	G	A	C	G	G	T	G	G	T	C	A	A	C	C	T	G	C	T	G	T	C	A	G	A	A
MZ391097.1 kucuk/FPV/Turkey/2020	A	T	G	A	G	T	G	A	T	G	G	A	G	C	A	G	T	T	C	A	A	C	C	A	G	A	C	G	G	T	G	G	T	C	A	A	C	C	T	G	C	T	G	T	C	A	G	A	A
MZ442312.1 SMU-D/FPV/China/Sichuan/2017	A	T	G	A	G	T	G	A	T	G	G	A	G	C	A	G	T	T	C	A	A	C	C	A	G	A	C	G	G	T	G	G	T	C	A	A	C	C	T	G	C	T	G	T	C	A	G	A	A
MZ836363.1 TZ-135/FPV/Beijing/China/2020	A	T	G	A	G	T	G	A	T	G	G	A	G	C	A	G	T	T	C	A	A	C	C	A	G	A	C	G	G	T	G	G	T	C	A	A	C	C	T	G	C	T	G	T	C	A	G	A	A
MZ913313.1 F-18/FPV/Sichuan/China/2021	A	T	G	A	G	T	G	A	T	G	G	A	G	C	A	G	T	T	C	A	A	C	C	A	G	A	C	G	G	T	G	G	T	C	A	A	C	C	T	G	C	T	G	T	C	A	G	A	A
MZ913314.1 D13/FPV/Canine//Sichuan/China/2021	A	T	G	A	G	T	G	A	T	G	G	A	G	C	A	G	T	T	C	A	A	C	C	A	G	A	C	G	G	T	G	G	T	C	A	A	C	C	T	G	C	T	G	T	C	A	G	A	A
OK128325.1 D7/FPV/Canine//Sichuan/China/2021	A	T	G	A	G	T	G	A	T	G	G	A	G	C	A	G	T	T	C	A	A	C	C	A	G	A	C	G	G	T	G	G	T	C	A	A	C	C	T	G	C	T	G	T	C	A	G	A	A
OK384309.1 SD/1/FPV/Shandong/China/2019	A	T	G	A	G	T	G	A	T	G	G	A	G	C	A	G	T	T	C	A	A	C	C	A	G	A	C	G	G	T	G	G	T	C	A	G	C	C	T	G	C	T	G	T	T	A	G	A	A
OM918784.1 Yanji26/FPV/Jilin/China/2021	A	T	G	A	G	T	G	A	T	G	G	A	G	C	A	G	T	T	C	A	A	C	C	A	G	A	C	G	G	T	G	G	T	C	A	A	C	C	T	G	C	T	G	T	C	A	G	A	A
OM918785.1 Yanji37/FPV/Jilin/China/2021	A	T	G	A	G	T	G	A	T	G	G	A	G	C	A	G	T	T	C	A	A	C	C	A	G	A	C	G	G	T	G	G	T	C	A	A	C	C	T	G	C	T	G	T	C	A	G	A	A
OM937916.1 39-566/FPV/Egypt/2019	A	T	G	A	G	T	G	A	T	G	G	A	G	C	A	G	T	T	C	A	A	C	C	A	G	A	C	G	G	T	G	G	T	C	A	A	C	C	T	G	C	T	G	T	C	A	G	A	A
ON185552.1 1724 HU/FPV/Hungary/2021	A	T	G	A	G	T	G	A	T	G	G	A	G	C	A	G	T	T	C	A	A	C	C	A	G	A	C	G	G	T	G	G	T	C	A	A	C	C	T	G	C	T	G	T	C	A	G	A	A
ON605652.1 RCP vaccine(Virbac)/FPV/Australia/2006	A	T	G	A	G	T	G	A	T	G	G	A	G	C	A	G	T	T	C	A	A	C	C	A	G	A	C	G	G	T	G	G	T	C	A	A	C	C	T	G	C	T	G	T	C	A	G	A	A
ON646201.1 DL01/FPV/Liaoning/China/2018	A	T	G	A	G	T	G	A	T	G	G	A	G	C	A	G	T	T	C	A	A	C	C	A	G	A	C	G	G	T	G	G	T	C	A	A	C	C	T	G	C	T	G	T	C	A	G	A	A
ON646202.1 DL02/FPV/Liaoning/China/2018	A	T	G	A	G	T	G	A	T	G	G	A	G	C	A	G	T	T	C	A	A	C	C	A	G	A	C	G	G	T	G	G	T	C	A	A	C	C	T	G	C	T	G	T	C	A	G	A	A
OP985522.1 C92/FPV/Nigeria/2014	A	T	G	A	G	T	G	A	T	G	G	A	G	C	A	G	T	T	C	A	A	C	C	A	G	A	C	G	G	T	G	G	T	C	A	A	C	C	T	G	C	T	G	T	C	A	G	A	A
OQ398386.1 FPV003/FPV/Shandong/China/2021	A	T	G	A	G	T	G	A	T	G	G	A	G	C	A	G	T	T	C	A	A	C	C	A	G	A	C	G	G	T	G	G	T	C	A	A	C	C	T	G	C	T	G	T	C	A	G	A	A
OQ398422.1 FPV055/FPV/Shandong/China/2021	A	T	G	A	G	T	G	A	T	G	G	A	G	C	A	G	T	T	C	A	A	C	C	A	G	A	C	G	G	T	G	G	T	C	A	A	C	C	T	G	C	T	G	T	C	A	G	A	A
OQ535496.1 SDQD6/FPV/Shandong/China/2022	A	T	G	A	G	T	G	A	T	G	G	A	G	C	A	G	T	T	C	A	A	C	C	A	G	A	C	G	G	T	G	G	T	C	A	A	C	C	T	G	C	T	G	T	C	A	G	A	A
OQ535501.1 SDQD14/FPV/Shandong/China/2022	A	T	G	A	G	T	G	A	T	G	G	A	G	C	A	G	T	T	C	A	A	C	C	A	G	A	C	G	G	T	G	G	T	C	A	A	C	C	T	G	C	T	G	T	C	A	G	A	A
OQ868545.1 HN1908/FPV/Henan/China/2019	A	T	G	A	G	T	G	A	T	G	G	A	G	C	A	G	T	T	C	A	A	C	C	A	G	A	C	G	G	T	G	G	T	C	A	A	C	C	T	G	C	T	G	T	C	A	G	A	A
OQ868546.1 HN1909/FPV/Henan/China/2019	A	T	G	A	G	T	G	A	T	G	G	A	G	C	A	G	T	T	C	A	A	C	C	A	G	A	C	G	G	T	G	G	T	C	A	A	C	C	T	G	C	T	G	T	C	A	G	A	A
OQ868561.1 AH2011/FPV/Anhui/China/2020	A	T	G	A	G	T	G	A	T	G	G	A	G	C	A	G	T	T	C	A	A	C	C	A	G	A	C	G	G	T	G	G	T	C	A	A	C	C	T	G	C	T	G	T	C	A	G	A	A
OQ868562.1 JS2001/FPV/Jiangsu/China/2020	A	T	G	A	G	T	G	A	T	G	G	A	G	C	A	G	T	T	C	A	A	C	C	A	G	A	C	G	G	T	G	G	T	C	A	A	C	C	T	G	C	T	G	T	C	A	G	A	A
OQ868563.1 AH2010/FPV/Anhui/China/2020	A	T	G	A	G	T	G	A	T	G	G	A	G	C	A	G	T	T	C	A	A	C	C	A	G	A	C	G	G	T	G	G	T	C	A	A	C	C	T	G	C	T	G	T	C	A	G	A	A
OR194124.1 SH4/FPV/Shanghai/China/2022	A	T	G	A	G	T	G	A	T	G	G	A	G	C	A	G	T	T	C	A	A	C	C	A	G	A	C	G	G	T	G	G	T	C	A	A	C	C	T	G	C	T	G	T	C	A	G	A	A
OR194125.1 SH5/FPV/Shanghai/China/2022	A	T	G	A	G	T	G	A	T	G	G	A	G	C	A	G	T	T	C	A	A	C	C	A	G	A	C	G	G	T	G	G	T	C	A	A	C	C	T	G	C	T	G	T	C	A	G	A	A
OR260993.1 PSY01-2/FPV/Beijing/China/2018	A	T	G	A	G	T	G	A	T	G	G	A	G	C	A	G	T	T	C	A	A	C	C	A	G	A	C	G	G	T	G	G	T	C	A	A	C	C	T	G	C	T	G	T	C	A	G	A	A
OR365078.1 KTPV-2305/FPV/Siberian tiger/South Korea/2023	A	T	G	A	G	T	G	A	T	G	G	A	G	C	A	G	T	T	C	A	A	C	C	A	G	A	C	G	G	T	G	G	T	C	A	A	C	C	T	G	C	T	G	T	C	A	G	A	A
OR783314.1 LZ12/FPV/Gansu/China/2022	A	T	G	A	G	T	G	A	T	G	G	A	G	C	A	G	T	T	C	A	A	C	C	A	G	A	C	G	G	T	G	G	T	C	A	A	C	C	T	G	C	T	G	T	C	A	G	A	A
OR783315.1 LZ19/FPV/Gansu/China/2022	A	T	G	A	G	T	G	A	T	G	G	A	G	C	A	G	T	T	C	A	A	C	C	A	G	A	C	G	G	T	G	G	T	C	A	A	C	C	T	G	C	T	G	T	C	A	G	A	A
PP049270.1 JL-01/FPV/Jilin/China/2020	A	T	G	A	G	T	G	A	T	G	G	A	G	C	A	G	T	T	C	A	A	C	C	A	G	A	C	G	G	T	G	G	T	C	A	A	C	C	T	G	C	T	G	T	C	A	G	A	A
PP619441.1 F24-1/YZ2309/FPV/Jiangsu/China/2023	A	T	G	A	G	T	G	A	T	G	G	A	G	C	A	G	T	T	C	A	A	C	C	A	G	A	C	G	G	T	G	G	T	C	A	A	C	C	T	G	C	T	G	T	C	A	G	A	A
PP619442.1 F6-2/NJ2304/FPV/Jiangsu/China/2023	A	T	G	A	G	T	G	A	T	G	G	A	G	C	A	G	T	T	C	A	A	C	C	A	G	A	C	G	G	T	G	G	T	C	A	A	C	C	T	G	C	T	G	T	C	A	G	A	A
PP738170.1 Cat-1/FPV/Henan/China/2021	A	T	G	A	G	T	G	A	T	G	G	A	G	C	A	G	T	T	C	A	A	C	C	A	G	A	C	G	G	T	G	G	T	C	A	A	C	C	T	G	C	T	G	T	C	A	G	A	A
PQ490409.1 LZ19/FPV/Gansu/China/2023	A	T	G	A	G	T	G	A	T	G	G	A	G	C	A	G	T	T	C	A	A	C	C	A	G	A	C	G	G	T	G	G	T	C	A	A	C	C	T	G	C	T	G	T	C	A	G	A	A
PQ560975.1 HNZZ-2201/FPV/Henan/China/2022	A	T	G	A	G	T	G	A	T	G	G	A	G	C	A	G	T	T	C	A	A	C	C	A	G	A	C	G	G	T	G	G	T	C	A	A	C	C	T	G	C	T	G	T	C	A	G	A	A
PQ880168.1 SH/01/FPV/Shanghai/China/2023	A	T	G	A	G	T	G	A	T	G	G	A	G	C	A	G	T	T	C	A	A	C	C	A	G	A	C	G	G	T	G	G	T	C	A	A	C	C	T	G	C	T	G	T	C	A	G	A	A
PV341603.1 GD01-23/FPV/Guangdong/China/2023	A	T	G	A	G	T	G	A	T	G	G	A	G	C	A	G	T	T	C	A	A	C	C	A	G	A	C	G	G	T	G	G	T	C	A	A	C	C	T	G	C	T	G	T	C	A	G	A	A
PV341623.1 GD14-23/FPV/Guangdong/China/2023	A	T	G	A	G	T	G	A	T	G	G	A	G	C	A	G	T	T	C	A	A	C	C	A	G	A	C	G	G	T	G	G	T	C	A	A	C	C	T	G	C	T	G	T	C	A	G	A	A
PV521942.1 GE1001/23/FPV/Egypt/2023	A	T	G	A	G	T	G	A	T	G	G	A	G	C	A	G	T	T	C	A	A	C	C	A	G	A	C	G	G	T	G	G	T	C	A	A	C	C	T	G	C	T	G	T	C	A	G	A	A
PV521943.1 GE1002/23/FPV/Egypt/2023	A	T	G	A	G	T	G	A	T	G	G	A	G	C	A	G	T	T	C	A	A	C	C	A	G	A	C	G	G	T	G	G	T	C	A	A	C	C	T	G	C	T	G	T	C	A	G	A	A
PV853986.1 HC21F/FPV/Guangxi/China/2021	A	T	G	A	G	T	G	A	T	G	G	A	G	C	A	G	T	T	C	A	A	C	C	A	G	A	C	G	G	T	G	G	T	C	A	A	C	C	T	G	C	T	G	T	C	A	G	A	A
PV854008.1 HC82F/FPV/Guangxi/China/2022	A	T	G	A	G	T	G	A	T	G	G	A	G	C	A	G	T	T	C	A	A	C	C	A	G	A	C	G	G	T	G	G	T	C	A	A	C	C	T	G	C	T	G	T	C	A	G	A	A
PV948211.1 HRB2311/FPV/Heilongjiang/China/2023	A	T	G	A	G	T	G	A	T	G	G	A	G	C	A	G	T	T	C	A	A	C	C	A	G	A	C	G	G	T	G	G	T	C	A	A	C	C	T	G	C	T	G	T	C	A	G	A	A
PV948243.1 HRB2303/FPV/Heilongjiang/China/2023	A	T	G	A	G	T	G	A	T	G	G	A	G	C	A	G	T	T	C	A	A	C	C	A	G	A	C	G	G	T	G	G	T	C	A	A	C	C	T	G	C	T	G	T	C	A	G	A	A
PV948252.1 HRB2310/FPV/Heilongjiang/China/2023	A	T	G	A	G	T	G	A	T	G	G	A	G	C	A	G	T	T	C	A	A	C	C	A	G	A	C	G	G	T	G	G	T	C	A	A	C	C	T	G	C	T	G	T	C	A	G	A	A
PX496583.1 BJ-J1/FPV/Beijing/China/2024	A	T	G	A	G	T	G	A	T	G	G	A	G	C	A	G	T	T	C	A	A	C	C	A	G	A	C	G	G	T	G	G	T	C	A	A	C	C	T	G	C	T	G	T	C	A	G	A	A
PX496587.1 BJ-Y1/FPV/Beijing/China/2024	A	T	G	A	G	T	G	A	T	G	G	A	G	C	A	G	T	T	C	A	A	C	C	A	G	A	C	G	G	T	G	G	T	C	A	A	C	C	T	G	C	T	G	T	C	A	G	A	A
PX496588.1 BJ-KBwy/FPV/Beijing/China/2024	A	T	G	A	G	T	G	A	T	G	G	A	G	C	A	G	T	T	C	A	A	C	C	A	G	A	C	G	G	T	G	G	T	C	A	A	C	C	T	G	C	T	G	T	C	A	G	A	A
PX496589.1 BJ-KBbb/FPV/Beijing/China/2024	A	T	G	A	G	T	G	A	T	G	G	A	G	C	A	G	T	T	C	A	A	C	C	A	G	A	C	G	G	T	G	G	T	C	A	A	C	C	T	G	C	T	G	T	C	A	G	A	A
U22185.1 BFPV-1/FPV/Alopex lagopus/Finland/1983	A	T	G	A	G	T	G	A	T	G	G	A	G	C	A	G	T	T	C	A	A	C	C	A	G	A	C	G	G	T	G	G	T	C	A	A	C	C	T	G	C	T	G	T	C	A	G	A	A
U22187.1 23/FPV/Felis sylvestris/USA/1990	A	T	G	A	G	T	G	A	T	G	G	A	G	C	A	G	T	T	C	A	A	C	C	A	G	A	C	G	G	T	G	G	T	C	A	A	C	C	T	G	C	T	G	T	C	A	G	A	A
M38245.1 CPV-b/CPV-2/USA/1979	A	T	G	A	G	T	G	A	T	G	G	A	G	C	A	G	T	T	C	A	A	C	C	A	G	A	C	G	G	T	G	G	T	C	A	A	C	C	T	G	C	T	G	T	C	A	G	A	A
M38246.1 CU-4/FPV/USA/1968	A	T	G	A	G	T	G	A	T	G	G	A	G	C	A	G	T	T	C	A	A	C	C	A	G	A	C	G	G	T	G	G	T	C	A	A	C	C	T	G	C	T	G	T	C	A	G	A	A
JX660690.1 SC02/2011/CPV-2a/China/2011	A	T	G	A	G	T	G	A	T	G	G	A	G	C	A	G	T	T	C	A	A	C	C	A	G	A	C	G	G	T	G	G	T	C	A	G	C	C	T	G	C	T	G	T	C	A	G	A	A
KF638400.1 s5/CPV-2a/China/2010	A	T	G	A	G	T	G	A	T	G	G	A	G	C	A	G	T	T	C	A	A	C	C	A	G	A	C	G	G	T	G	G	T	C	A	G	C	C	T	G	C	T	G	T	C	A	G	A	A
KT899746.1 MEV-L/MEV/China/2010	A	T	G	A	G	T	G	A	T	G	G	A	G	C	A	G	T	T	C	A	A	C	C	A	G	A	C	G	G	T	G	G	T	C	A	A	C	C	T	G	C	T	G	T	C	A	G	A	A
KY073269.1 UFMT/CPV-2c/Brazi/2015	A	T	G	A	G	T	G	A	T	G	G	A	G	C	A	G	T	T	C	A	A	C	C	A	G	A	C	G	G	T	G	G	T	C	A	A	C	C	T	G	C	T	G	T	C	A	G	A	A
LC270891.1 9985/CPV-2b/Japan/2017	A	T	G	A	G	T	G	A	T	G	G	A	G	C	A	G	T	T	C	A	A	C	C	A	G	A	C	G	G	T	G	G	T	C	A	G	C	C	T	G	C	T	G	T	C	A	G	A	A
MN400980.1 Rara/MEV/China/2017	A	T	G	A	G	T	G	A	G	G	G	A	G	C	A	T	T	T	C	A	A	C	C	A	A	A	C	G	G	G	G	G	T	C	A	A	C	C	T	G	C	T	G	T	C	A	A	A	A
OQ366402.1 Turkey Ankara 2/CPV-2b/Turkey/2021	A	T	G	A	G	T	G	A	T	G	G	A	G	C	A	G	T	T	C	A	A	C	C	A	G	A	C	G	G	T	G	G	T	C	A	A	C	C	T	G	C	T	G	T	C	A	G	A	A
OR363111.1 SD-4/MEV/China/2023	A	T	G	A	G	T	G	A	T	G	G	A	G	C	A	G	T	T	C	A	A	C	C	A	G	A	C	G	G	T	G	G	T	C	A	A	C	C	T	G	C	T	G	T	C	A	G	A	A
[truncated: 1,706 more columns]
