# Supplementary material for: Rapid Visual Detection of Feline Panleukopenia Virus Using Colorimetric Loop-Mediated Isothermal Amplification Assay
Source: Vet Sci. 2026 Jul 11;13(7):674. doi: 10.3390/vetsci13070674 (PMC13431338; doi:10.3390/vetsci13070674)
Supplement: Supplementary file 1 [file vetsci-13-00674-s001.zip › Table S4.xlsx]

## Sheet: Sheet1
Table S4. Basic information and testing results of 153 clinical fecal samples
No.	Sample ID	Year	Country	Province	City	Source	Age (month)	Vaccination (Y/N/U)	Clinical feature				Detection results
									Fever (Y/N)	Vomit (Y/N)	Diarrhea (Y/N)	Leukopenia (Y/N)	Colorimetric LAMP (P/N)	Commercial qPCR kit (P/N)	Commercial qPCR kit (Ct value)
1	24CC001	2024	China	Jilin	Changchun	Animal Hospital	3	Y	Y	Y	Y	Y	P	P	20.86
2	24CC002	2024	China	Jilin	Changchun	Animal Hospital	2	N	Y	N	Y	U	N	N
3	24CC003	2024	China	Jilin	Changchun	Animal Hospital	6	Y	N	N	Y	N	N	N
4	24CC004	2024	China	Jilin	Changchun	Animal Hospital	3	Y	N	Y	N	N	P	P	22.36
5	24CC005	2024	China	Jilin	Changchun	Animal Hospital	6	Y	N	Y	Y	Y	P	P	25.41
6	24CC006	2024	China	Jilin	Changchun	Pet trading center	1	N	N	N	Y	U	N	N
7	24CC007	2024	China	Jilin	Changchun	Pet trading center	1	N	N	Y	Y	U	N	N
8	24CC008	2024	China	Jilin	Changchun	Pet trading center	1	N	N	N	Y	U	P	P	32.79
9	24CC009	2024	China	Jilin	Changchun	Animal Hospital	12	Y	N	Y	Y	N	N	N
10	24CC010	2024	China	Jilin	Changchun	Animal Hospital	4	Y	N	N	N	N	N	N
11	24CC011	2024	China	Jilin	Changchun	Pet trading center	2	N	N	Y	Y	U	P	P	21.68
12	24CC012	2024	China	Jilin	Changchun	Animal Hospital	8	Y	N	Y	N	U	N	N
13	24JL001	2024	China	Jilin	Jilin	Stray cat	U	U	N	N	N	U	N	N
14	24JL002	2024	China	Jilin	Jilin	Stray cat	U	U	N	N	N	U	N	N
15	24JL003	2024	China	Jilin	Jilin	Stray cat	U	U	N	N	Y	U	P	P	28.6
16	24JL004	2024	China	Jilin	Jilin	Stray cat	2	N	N	N	Y	U	N	N
17	24JL005	2024	China	Jilin	Jilin	Stray cat	2	N	N	N	Y	U	N	N
18	24JL006	2024	China	Jilin	Jilin	Stray cat	2	N	N	N	Y	U	P	P	25.35
19	24JL007	2024	China	Jilin	Jilin	Stray cat	2	N	N	N	N	U	N	N
20	24JL008	2024	China	Jilin	Jilin	Stray cat	U	U	N	N	Y	U	N	N
21	24JL009	2024	China	Jilin	Jilin	Animal Hospital	3	Y	Y	Y	Y	N	N	N
22	24JL010	2024	China	Jilin	Jilin	Animal Hospital	6	Y	Y	Y	N	N	N	N
23	24JL011	2024	China	Jilin	Jilin	Animal Hospital	5	Y	Y	N	Y	Y	P	P	23.44
24	24JL012	2024	China	Jilin	Jilin	Animal Hospital	3	N	Y	Y	Y	Y	P	P	31.98
25	24JL013	2024	China	Jilin	Jilin	Animal Hospital	2	N	N	Y	Y	U	N	N
26	24JL014	2024	China	Jilin	Jilin	Pet trading center	3	Y	N	N	N	U	N	N
27	24JL015	2024	China	Jilin	Jilin	Pet trading center	3	Y	N	N	N	U	N	N
28	24JL016	2024	China	Jilin	Jilin	Pet trading center	3	Y	N	N	N	U	P	P	28.17
29	24JL017	2024	China	Jilin	Jilin	Pet trading center	3	Y	N	N	Y	U	P	P	32.36
30	24JL018	2024	China	Jilin	Jilin	Pet trading center	3	Y	N	N	N	U	N	N
31	24JL019	2024	China	Jilin	Jilin	Pet trading center	3	Y	N	N	N	U	N	N
32	24JL020	2024	China	Jilin	Jilin	Animal Hospital	2	N	Y	Y	Y	U	P	P	25.35
33	24JL021	2024	China	Jilin	Jilin	Animal Hospital	2	N	Y	Y	N	U	P	P	28.54
34	24JL022	2024	China	Jilin	Jilin	Animal Hospital	4	Y	Y	N	Y	N	N	N
35	24JL023	2024	China	Jilin	Jilin	Animal Hospital	2	N	N	Y	Y	Y	P	P	26.97
36	24JL024	2024	China	Jilin	Jilin	Animal Hospital	6	Y	N	N	N	U	N	N
37	24LY001	2024	China	Jilin	Liaoyuan	Animal Hospital	12	Y	N	N	N	U	N	N
38	24LY002	2024	China	Jilin	Liaoyuan	Animal Hospital	6	Y	Y	N	Y	N	P	P	20.34
39	24LY003	2024	China	Jilin	Liaoyuan	Animal Hospital	3	Y	Y	Y	Y	Y	P	P	19.03
40	24LY004	2024	China	Jilin	Liaoyuan	Pet trading center	2	N	N	N	N	U	N	P	36.32
41	24LY005	2024	China	Jilin	Liaoyuan	Pet trading center	2	N	N	Y	N	U	N	N
42	24LY006	2024	China	Jilin	Liaoyuan	Pet trading center	2	N	N	N	N	U	N	N
43	24LY007	2024	China	Jilin	Liaoyuan	Pet trading center	2	N	N	N	N	U	N	P	35.97
44	24LY008	2024	China	Jilin	Liaoyuan	Pet trading center	2	N	N	Y	Y	U	N	N
45	24LY009	2024	China	Jilin	Liaoyuan	Pet trading center	6	Y	N	N	N	U	N	N
46	24LY010	2024	China	Jilin	Liaoyuan	Pet trading center	6	Y	N	N	N	U	N	N
47	24LY011	2024	China	Jilin	Liaoyuan	Animal Hospital	3	N	N	Y	Y	U	P	P	25.5
48	24LY012	2024	China	Jilin	Liaoyuan	Animal Hospital	6	N	Y	Y	Y	Y	P	P	27.91
49	24LY013	2024	China	Jilin	Liaoyuan	Animal Hospital	4	Y	Y	Y	Y	N	N	N
50	24LY014	2024	China	Jilin	Liaoyuan	Animal Hospital	6	Y	N	Y	Y	Y	P	P	23.45
51	24LY015	2024	China	Jilin	Liaoyuan	Animal Hospital	6	Y	N	N	Y	U	P	P	22.52
52	24SY001	2024	China	Jilin	Songyuan	Animal Hospital	2	N	Y	Y	Y	U	P	P	31.78
53	24SY002	2024	China	Jilin	Songyuan	Animal Hospital	2	N	Y	N	Y	N	N	N
54	24SY003	2024	China	Jilin	Songyuan	Animal Hospital	3	Y	N	Y	Y	Y	P	P	30.91
55	24SY004	2024	China	Jilin	Songyuan	Animal Hospital	5	Y	N	N	N	U	N	N
56	24SY005	2024	China	Jilin	Songyuan	Animal Hospital	12	Y	N	N	N	U	N	N
57	24SY006	2024	China	Jilin	Songyuan	Animal Hospital	6	Y	Y	Y	Y	Y	P	P	20.47
58	24SY007	2024	China	Jilin	Songyuan	Animal Hospital	6	Y	N	N	N	N	N	N
59	24SY008	2024	China	Jilin	Songyuan	Animal Hospital	3	Y	N	N	Y	U	P	P	27.35
60	24YB001	2024	China	Jilin	Yanbian	Pet trading center	2	N	N	N	Y	U	P	P	33.52
61	24YB002	2024	China	Jilin	Yanbian	Pet trading center	2	N	N	N	Y	U	N	N
62	24YB003	2024	China	Jilin	Yanbian	Pet trading center	2	N	N	N	N	U	N	N
63	24YB004	2024	China	Jilin	Yanbian	Pet trading center	2	N	N	N	Y	U	P	P	23.11
64	24YB005	2024	China	Jilin	Yanbian	Pet trading center	2	N	N	Y	N	U	N	N
65	24YB006	2024	China	Jilin	Yanbian	Pet trading center	2	N	N	N	Y	U	P	P	25.14
66	24YB007	2024	China	Jilin	Yanbian	Pet trading center	12	Y	N	N	N	N	N	N
67	24YB008	2024	China	Jilin	Yanbian	Animal Hospital	6	Y	Y	Y	N	U	P	P	27.28
68	24YB009	2024	China	Jilin	Yanbian	Animal Hospital	2	N	Y	Y	Y	Y	P	P	21.91
69	24YB010	2024	China	Jilin	Yanbian	Animal Hospital	1	N	Y	Y	Y	U	N	N
70	24YB011	2024	China	Jilin	Yanbian	Animal Hospital	3	N	N	Y	Y	Y	P	P	20.72
71	24YB012	2024	China	Jilin	Yanbian	Animal Hospital	3	N	N	N	Y	U	N	N
72	25CC001	2025	China	Jilin	Changchun	Pet trading center	1	N	N	N	N	U	N	N
73	25CC002	2025	China	Jilin	Changchun	Pet trading center	1	N	N	N	N	U	N	P	37.21
74	25CC003	2025	China	Jilin	Changchun	Pet trading center	1	N	N	N	N	U	N	N
75	25CC004	2025	China	Jilin	Changchun	Pet trading center	1	N	N	N	Y	U	N	N
76	25CC005	2025	China	Jilin	Changchun	Pet trading center	1	N	N	N	N	U	N	N
77	25CC006	2025	China	Jilin	Changchun	Animal Hospital	12	Y	Y	Y	N	N	N	N
78	25CC007	2025	China	Jilin	Changchun	Animal Hospital	5	Y	N	Y	Y	N	P	P	23.14
79	25CC008	2025	China	Jilin	Changchun	Animal Hospital	3	Y	Y	N	Y	N	N	N
80	25CC009	2025	China	Jilin	Changchun	Animal Hospital	2	N	Y	Y	Y	U	P	P	22.11
81	25CC010	2025	China	Jilin	Changchun	Animal Hospital	6	Y	Y	Y	Y	U	N	N
82	25CC011	2025	China	Jilin	Changchun	Stray cat	U	U	N	N	N	U	N	N
83	25CC012	2025	China	Jilin	Changchun	Stray cat	U	U	N	N	N	U	N	N
84	25CC013	2025	China	Jilin	Changchun	Stray cat	U	U	N	N	N	U	N	N
85	25CC014	2025	China	Jilin	Changchun	Animal Hospital	6	Y	Y	N	Y	Y	P	P	24.35
86	25CC015	2025	China	Jilin	Changchun	Animal Hospital	3	N	N	Y	Y	N	N	N
87	25CC016	2025	China	Jilin	Changchun	Animal Hospital	2	N	Y	Y	Y	U	P	P	31.16
88	25CC017	2025	China	Jilin	Changchun	Animal Hospital	2	Y	Y	Y	Y	Y	P	P	27.58
89	25CC018	2025	China	Jilin	Changchun	Animal Hospital	3	Y	Y	Y	N	U	N	N
90	25CC019	2025	China	Jilin	Changchun	Animal Hospital	3	Y	Y	N	N	U	N	N
91	25CC020	2025	China	Jilin	Changchun	Stray cat	2	N	N	N	Y	U	P	P	29.02
92	25CC021	2025	China	Jilin	Changchun	Stray cat	2	N	N	N	Y	U	N	N
93	25CC022	2025	China	Jilin	Changchun	Stray cat	2	N	N	Y	Y	U	P	P	33.82
94	25CC023	2025	China	Jilin	Changchun	Stray cat	2	N	N	N	Y	U	P	P	28.26
95	25CC024	2025	China	Jilin	Changchun	Stray cat	2	N	N	N	N	U	N	N
96	25CC025	2025	China	Jilin	Changchun	Stray cat	2	N	N	Y	Y	U	P	P	32.04
97	25JL001	2025	China	Jilin	Jilin	Pet trading center	6	Y	N	N	N	U	N	N
98	25JL002	2025	China	Jilin	Jilin	Pet trading center	6	Y	N	N	N	U	N	N
99	25JL003	2025	China	Jilin	Jilin	Pet trading center	2	N	N	N	N	U	P	P	28.11
100	25JL004	2025	China	Jilin	Jilin	Pet trading center	2	N	N	N	Y	U	P	P	24.77
101	25JL005	2025	China	Jilin	Jilin	Pet trading center	2	N	N	N	N	U	N	N
102	25JL006	2025	China	Jilin	Jilin	Pet trading center	2	N	N	Y	Y	U	P	P	21.27
103	25JL007	2025	China	Jilin	Jilin	Pet trading center	2	N	N	N	N	U	N	N
104	25JL008	2025	China	Jilin	Jilin	Pet trading center	12	Y	N	N	N	U	N	N
105	25JL009	2025	China	Jilin	Jilin	Pet trading center	12	Y	N	N	N	U	N	N
106	25JL010	2025	China	Jilin	Jilin	Pet trading center	6	N	N	Y	Y	U	P	P	29.64
107	25JL011	2025	China	Jilin	Jilin	Pet trading center	6	N	N	N	N	U	N	N
108	25JL012	2025	China	Jilin	Jilin	Pet trading center	3	N	N	N	Y	U	P	P	23.99
109	25JL013	2025	China	Jilin	Jilin	Pet trading center	3	N	N	Y	N	U	P	P	31.59
110	25JL014	2025	China	Jilin	Jilin	Animal Hospital	5	Y	N	Y	N	U	N	N
111	25JL015	2025	China	Jilin	Jilin	Animal Hospital	2	N	Y	Y	Y	Y	P	P	28.78
112	25JL016	2025	China	Jilin	Jilin	Animal Hospital	6	N	N	Y	Y	N	N	N
113	25JL017	2025	China	Jilin	Jilin	Pet trading center	1	N	N	N	N	U	N	N
114	25JL018	2025	China	Jilin	Jilin	Pet trading center	1	N	N	N	N	U	N	N
115	25JL019	2025	China	Jilin	Jilin	Pet trading center	1	N	N	N	N	U	N	N
116	25JL020	2025	China	Jilin	Jilin	Animal Hospital	6	Y	N	N	Y	U	P	P	26.27
117	25JL021	2025	China	Jilin	Jilin	Animal Hospital	12	Y	Y	N	Y	N	N	N
118	25JL022	2025	China	Jilin	Jilin	Animal Hospital	9	Y	N	N	Y	U	P	P	31.68
119	25JL023	2025	China	Jilin	Jilin	Animal Hospital	6	Y	Y	N	N	U	N	N
120	25JL024	2025	China	Jilin	Jilin	Animal Hospital	6	Y	Y	Y	Y	Y	P	P	19.63
121	25JL025	2025	China	Jilin	Jilin	Stray cat	2	N	N	N	N	U	N	N
122	25JL026	2025	China	Jilin	Jilin	Stray cat	2	N	N	N	N	U	N	N
123	25JL027	2025	China	Jilin	Jilin	Stray cat	2	N	N	Y	N	U	N	N
124	25JL028	2025	China	Jilin	Jilin	Stray cat	2	N	N	N	N	U	P	P	27.44
125	25JL029	2025	China	Jilin	Jilin	Stray cat	2	N	N	N	N	U	N	N
126	25JL030	2025	China	Jilin	Jilin	Animal Hospital	6	Y	Y	Y	N	U	N	N
127	25JL031	2025	China	Jilin	Jilin	Animal Hospital	3	Y	Y	N	Y	N	P	P	33.77
128	25JL032	2025	China	Jilin	Jilin	Animal Hospital	2	Y	Y	N	Y	N	N	N
129	25JL033	2025	China	Jilin	Jilin	Animal Hospital	3	Y	N	Y	Y	Y	P	P	26.22
130	25JL034	2025	China	Jilin	Jilin	Animal Hospital	2	N	Y	N	Y	U	N	N
131	25LY001	2025	China	Jilin	Liaoyuan	Animal Hospital	6	Y	N	N	Y	U	P	P	28.73
132	25LY002	2025	China	Jilin	Liaoyuan	Animal Hospital	12	Y	N	N	N	U	P	P	25.48
133	25LY003	2025	China	Jilin	Liaoyuan	Animal Hospital	6	N	N	N	Y	U	N	N
134	25LY004	2025	China	Jilin	Liaoyuan	Animal Hospital	3	Y	Y	Y	Y	N	P	P	29.16
135	25LY005	2025	China	Jilin	Liaoyuan	Animal Hospital	3	Y	N	Y	Y	U	N	N
136	25LY006	2025	China	Jilin	Liaoyuan	Animal Hospital	1	N	N	N	N	U	N	N
137	25LY007	2025	China	Jilin	Liaoyuan	Animal Hospital	2	N	N	N	N	U	N	N
138	25LY008	2025	China	Jilin	Liaoyuan	Animal Hospital	5	Y	Y	Y	Y	Y	P	P	18.53
139	25SP001	2025	China	Jilin	Siping	Animal Hospital	6	Y	Y	N	N	N	P	P	33.61
140	25SP002	2025	China	Jilin	Siping	Animal Hospital	6	Y	Y	N	N	U	N	N
141	25SP003	2025	China	Jilin	Siping	Animal Hospital	12	Y	N	Y	Y	N	N	N
142	25SP004	2025	China	Jilin	Siping	Animal Hospital	3	N	Y	Y	Y	Y	P	P	22.57
143	25SP005	2025	China	Jilin	Siping	Animal Hospital	2	N	N	Y	Y	Y	P	P	32.3
144	25SP006	2025	China	Jilin	Siping	Animal Hospital	3	Y	Y	N	N	U	N	N
145	25SP007	2025	China	Jilin	Siping	Animal Hospital	1	N	Y	Y	Y	U	P	P	20.32
146	25BC001	2025	China	Jilin	Baicheng	Animal Hospital	3	N	N	N	N	U	N	N
147	25BC002	2025	China	Jilin	Baicheng	Animal Hospital	2	N	Y	Y	Y	Y	P	P	21.75
148	25BC003	2025	China	Jilin	Baicheng	Animal Hospital	6	Y	Y	Y	Y	N	N	N
149	25BC004	2025	China	Jilin	Baicheng	Animal Hospital	6	Y	N	N	N	U	N	N
150	25BC005	2025	China	Jilin	Baicheng	Animal Hospital	3	Y	N	Y	N	U	N	N
151	25BC006	2025	China	Jilin	Baicheng	Animal Hospital	3	Y	N	N	N	U	N	N
152	25BC007	2025	China	Jilin	Baicheng	Animal Hospital	2	N	Y	Y	Y	Y	P	P	18.39
153	25BC008	2025	China	Jilin	Baicheng	Animal Hospital	2	N	N	Y	Y	U	N	N
